# Supplementary material for: Genomic predictions can accelerate selection for resistance against Piscirickettsia salmonis in Atlantic salmon (Salmo salar)
Source: BMC Genomics. 2017 Jan 31;18:121. doi: 10.1186/s12864-017-3487-y (PMC5282740; doi:10.1186/s12864-017-3487-y)
Supplement: Additional file 2: — Reliability from five-fold cross validation steps for PBLUP and different GS models for DAYS and STATUS at different marker densities; Mean reliability table for BLUP and all GS models for DAYS and STATUS at different marker densities and corresponding plots; Increase in reliability (in percentage) for all GS models for DAYS and STATUS at different marker densities compared to PBLUP and corresponding plots. (XLSX 74 kb) [file 12864_2017_3487_MOESM2_ESM.xlsx]

## Sheet: Description of Sheets
	CVResults_Trait_DAY		: Realiability estimated from PBLUP and different GS models at differnet SNP density for trait DAYS for CV schemes
	CVResults_Trait_STATUS		: Realiability estimated from PBLUP and different GS models at differnet SNP density for trait STATUS for CV schemes
	TABLE_SUMMARY & PLOTS		: Summary (mean) of Absolute Reliability for PBLUP and different GS models at different SNP density. This sheet also has Plots for Increase in realiability (in percentage) and absolute Reliability

## Sheet: CVResults_Trait_DAY
RelCommon	slope	slopeSE	SET	MODEL	SNPdensity
0.3748	1.0446	0.1753	set5	PBLUP	0
0.4276	1.1279	0.1671	set4	PBLUP	0
0.1571	0.5866	0.1529	set3	PBLUP	0
0.1722	0.6682	0.174	set2	PBLUP	0
0.5798	1.373	0.1763	set1	PBLUP	0
0.1789	0.3281	0.0097	sd	PBLUP	0
0.3423	0.9601	0.1691	means	PBLUP	0
0.2872	1.2623	0.2442	set5	BAYESC	500
0.3134	1.2536	0.2195	set4	BAYESC	500
0.1066	0.6098	0.194	set3	BAYESC	500
0.0825	0.5914	0.2244	set2	BAYESC	500
0.2986	1.2369	0.2279	set1	BAYESC	500
0.1131	0.3564	0.0182	sd	BAYESC	500
0.2177	0.9908	0.222	means	BAYESC	500
0.297	1.3443	0.2554	set5	BLASSO	500
0.3238	1.3117	0.2257	set4	BLASSO	500
0.109	0.6256	0.1968	set3	BLASSO	500
0.0858	0.6053	0.2252	set2	BLASSO	500
0.2901	1.2297	0.23	set1	BLASSO	500
0.114	0.3747	0.0208	sd	BLASSO	500
0.2212	1.0233	0.2266	means	BLASSO	500
0.2985	0.7909	0.1499	set5	SNPBLUP	500
0.2816	0.7324	0.1357	set4	SNPBLUP	500
0.1137	0.4182	0.1287	set3	SNPBLUP	500
0.05	0.3078	0.1505	set2	SNPBLUP	500
0.275	0.7411	0.1426	set1	SNPBLUP	500
0.1139	0.2193	0.0093	sd	SNPBLUP	500
0.2038	0.5981	0.1415	means	SNPBLUP	500
0.2974	1.279	0.2429	set5	GBLUP	500
0.3271	1.2576	0.2153	set4	GBLUP	500
0.1109	0.6062	0.189	set3	GBLUP	500
0.0879	0.5986	0.2199	set2	GBLUP	500
0.3312	1.2899	0.2249	set1	GBLUP	500
0.121	0.3689	0.0195	sd	GBLUP	500
0.2309	1.0063	0.2184	means	GBLUP	500
0.4025	1.0621	0.1715	set5	PBAYESC	500
0.42	1.0381	0.1553	set4	PBAYESC	500
0.164	0.572	0.1459	set3	PBAYESC	500
0.1233	0.5487	0.1696	set2	PBAYESC	500
0.5722	1.2899	0.1668	set1	PBAYESC	500
0.1885	0.3272	0.0109	sd	PBAYESC	500
0.3364	0.9022	0.1618	means	PBAYESC	500
0.3795	1.0595	0.1766	set5	PBLASSO	500
0.4296	1.1282	0.1668	set4	PBLASSO	500
0.159	0.5888	0.1526	set3	PBLASSO	500
0.1631	0.6541	0.1752	set2	PBLASSO	500
0.5822	1.3801	0.1768	set1	PBLASSO	500
0.1818	0.3339	0.0104	sd	PBLASSO	500
0.3427	0.9621	0.1696	means	PBLASSO	500
0.37	0.7787	0.1316	set5	PSNPBLUP	500
0.326	0.6903	0.1184	set4	PSNPBLUP	500
0.1527	0.4316	0.1142	set3	PSNPBLUP	500
0.0568	0.298	0.1367	set2	PSNPBLUP	500
0.4429	0.8215	0.1224	set1	PSNPBLUP	500
0.1599	0.2284	0.0093	sd	PSNPBLUP	500
0.2697	0.604	0.1247	means	PSNPBLUP	500
0.2852	1.1154	0.2165	set5	BAYESC	1000
0.3327	1.1493	0.195	set4	BAYESC	1000
0.1531	0.702	0.1855	set3	BAYESC	1000
0.1544	0.7112	0.1959	set2	BAYESC	1000
0.2349	0.9476	0.1981	set1	BAYESC	1000
0.0794	0.2136	0.0113	sd	BAYESC	1000
0.2321	0.9251	0.1982	means	BAYESC	1000
0.2881	1.1525	0.2226	set5	BLASSO	1000
0.3134	1.0981	0.1923	set4	BLASSO	1000
0.1567	0.7317	0.1911	set3	BLASSO	1000
0.1547	0.7263	0.1999	set2	BLASSO	1000
0.237	0.9761	0.2031	set1	BLASSO	1000
0.0732	0.2003	0.0127	sd	BLASSO	1000
0.23	0.9369	0.2018	means	BLASSO	1000
0.2228	0.6819	0.1507	set5	SNPBLUP	1000
0.2657	0.7201	0.1376	set4	SNPBLUP	1000
0.1366	0.474	0.1328	set3	SNPBLUP	1000
0.1158	0.4338	0.1385	set2	SNPBLUP	1000
0.2007	0.6256	0.1419	set1	SNPBLUP	1000
0.0618	0.1269	0.0067	sd	SNPBLUP	1000
0.1883	0.5871	0.1403	means	SNPBLUP	1000
0.2971	1.1337	0.2154	set5	GBLUP	1000
0.3334	1.1397	0.1931	set4	GBLUP	1000
0.1545	0.6986	0.1837	set3	GBLUP	1000
0.1624	0.7251	0.1946	set2	GBLUP	1000
0.2479	0.9585	0.1948	set1	GBLUP	1000
0.0797	0.2132	0.0116	sd	GBLUP	1000
0.2391	0.9311	0.1963	means	GBLUP	1000
0.3716	1.0327	0.1741	set5	PBAYESC	1000
0.4192	1.0566	0.1583	set4	PBAYESC	1000
0.166	0.5803	0.1471	set3	PBAYESC	1000
0.1619	0.6111	0.1643	set2	PBAYESC	1000
0.453	1.1286	0.1661	set1	PBAYESC	1000
0.1403	0.2638	0.0101	sd	PBAYESC	1000
0.3143	0.8819	0.162	means	PBAYESC	1000
0.3716	1.0491	0.1769	set5	PBLASSO	1000
0.4256	1.1317	0.1681	set4	PBLASSO	1000
0.1571	0.5902	0.1539	set3	PBLASSO	1000
0.1753	0.672	0.1734	set2	PBLASSO	1000
0.5341	1.3106	0.1762	set1	PBLASSO	1000
0.163	0.308	0.0095	sd	PBLASSO	1000
0.3328	0.9507	0.1697	means	PBLASSO	1000
0.2606	0.6631	0.135	set5	PSNPBLUP	1000
0.2908	0.6782	0.1236	set4	PSNPBLUP	1000
0.1345	0.4182	0.1181	set3	PSNPBLUP	1000
0.1041	0.3748	0.1264	set2	PSNPBLUP	1000
0.3027	0.6863	0.1255	set1	PSNPBLUP	1000
0.0925	0.154	0.0061	sd	PSNPBLUP	1000
0.2186	0.5641	0.1257	means	PSNPBLUP	1000
0.4258	1.0437	0.1635	set5	BAYESC	3000
0.6038	1.1915	0.1458	set4	BAYESC	3000
0.2754	0.7925	0.1543	set3	BAYESC	3000
0.1802	0.6414	0.1631	set2	BAYESC	3000
0.4976	1.2339	0.1725	set1	BAYESC	3000
0.1699	0.2564	0.0101	sd	BAYESC	3000
0.3966	0.9806	0.1598	means	BAYESC	3000
0.4363	1.0679	0.1651	set5	BLASSO	3000
0.6135	1.2186	0.1478	set4	BLASSO	3000
0.2619	0.7718	0.1543	set3	BLASSO	3000
0.1819	0.6463	0.1636	set2	BLASSO	3000
0.494	1.2355	0.1734	set1	BLASSO	3000
0.1749	0.2666	0.01	sd	BLASSO	3000
0.3975	0.988	0.1608	means	BLASSO	3000
0.4223	0.9778	0.1539	set5	SNPBLUP	3000
0.5986	1.1139	0.137	set4	SNPBLUP	3000
0.2823	0.7278	0.1398	set3	SNPBLUP	3000
0.1763	0.6178	0.1589	set2	SNPBLUP	3000
0.5038	1.1403	0.1583	set1	SNPBLUP	3000
0.1692	0.2332	0.0104	sd	SNPBLUP	3000
0.3967	0.9155	0.1496	means	SNPBLUP	3000
0.4266	1.0379	0.1624	set5	GBLUP	3000
0.5918	1.1713	0.145	set4	GBLUP	3000
0.2721	0.7808	0.1529	set3	GBLUP	3000
0.1783	0.6341	0.1622	set2	GBLUP	3000
0.504	1.2196	0.1693	set1	GBLUP	3000
0.1686	0.253	0.0095	sd	GBLUP	3000
0.3946	0.9687	0.1584	means	GBLUP	3000
0.4214	0.9974	0.1571	set5	PBAYESC	3000
0.5515	1.1276	0.1452	set4	PBAYESC	3000
0.2295	0.6688	0.1433	set3	PBAYESC	3000
0.1609	0.5951	0.1605	set2	PBAYESC	3000
0.5573	1.2173	0.1598	set1	PBAYESC	3000
0.1824	0.2766	0.0083	sd	PBAYESC	3000
0.3841	0.9212	0.1532	means	PBAYESC	3000
0.4296	1.0304	0.1606	set5	PBLASSO	3000
0.5488	1.1642	0.1504	set4	PBLASSO	3000
0.2202	0.6661	0.1458	set3	PBLASSO	3000
0.163	0.605	0.1621	set2	PBLASSO	3000
0.5598	1.2384	0.1622	set1	PBLASSO	3000
0.1843	0.2893	0.0076	sd	PBLASSO	3000
0.3843	0.9408	0.1562	means	PBLASSO	3000
0.3896	0.8315	0.1367	set5	PSNPBLUP	3000
0.5185	0.9288	0.1238	set4	PSNPBLUP	3000
0.2445	0.5918	0.1226	set3	PSNPBLUP	3000
0.131	0.4797	0.1438	set2	PSNPBLUP	3000
0.5451	1.0204	0.1356	set1	PSNPBLUP	3000
0.1774	0.2279	0.009	sd	PSNPBLUP	3000
0.3657	0.7704	0.1325	means	PSNPBLUP	3000
0.4871	1.1258	0.1638	set5	BAYESC	10000
0.5997	1.1842	0.1455	set4	BAYESC	10000
0.2332	0.6446	0.1369	set3	BAYESC	10000
0.2663	0.77	0.1597	set2	BAYESC	10000
0.4814	1.1295	0.1608	set1	BAYESC	10000
0.1572	0.2457	0.0116	sd	BAYESC	10000
0.4135	0.9708	0.1534	means	BAYESC	10000
0.487	1.1174	0.1626	set5	BLASSO	10000
0.6014	1.1764	0.1443	set4	BLASSO	10000
0.2345	0.6414	0.1359	set3	BLASSO	10000
0.2641	0.7621	0.1588	set2	BLASSO	10000
0.4774	1.1125	0.1591	set1	BLASSO	10000
0.1574	0.2426	0.0115	sd	BLASSO	10000
0.4129	0.962	0.1521	means	BLASSO	10000
0.4879	1.1143	0.162	set5	SNPBLUP	10000
0.6081	1.2188	0.1486	set4	SNPBLUP	10000
0.2314	0.6481	0.1382	set3	SNPBLUP	10000
0.2681	0.7875	0.1628	set2	SNPBLUP	10000
0.4788	1.1489	0.1641	set1	SNPBLUP	10000
0.1597	0.2504	0.0113	sd	SNPBLUP	10000
0.4149	0.9835	0.1551	means	SNPBLUP	10000
0.4801	1.1123	0.1632	set5	GBLUP	10000
0.5825	1.1668	0.1457	set4	GBLUP	10000
0.2256	0.6331	0.1368	set3	GBLUP	10000
0.2593	0.7595	0.1598	set2	GBLUP	10000
0.4858	1.1215	0.1589	set1	GBLUP	10000
0.1558	0.2445	0.0111	sd	GBLUP	10000
0.4067	0.9586	0.1529	means	GBLUP	10000
0.4472	1.0337	0.1577	set5	PBAYESC	10000
0.5375	1.1113	0.1452	set4	PBAYESC	10000
0.2089	0.5945	0.1338	set3	PBAYESC	10000
0.2117	0.6745	0.1578	set2	PBAYESC	10000
0.5147	1.1208	0.1538	set1	PBAYESC	10000
0.162	0.2526	0.0102	sd	PBAYESC	10000
0.384	0.907	0.1496	means	PBAYESC	10000
0.4426	1.0399	0.1595	set5	PBLASSO	10000
0.539	1.1292	0.1473	set4	PBLASSO	10000
0.2087	0.5998	0.135	set3	PBLASSO	10000
0.2139	0.6844	0.1592	set2	PBLASSO	10000
0.5161	1.125	0.1541	set1	PBLASSO	10000
0.1617	0.254	0.0102	sd	PBLASSO	10000
0.3841	0.9157	0.151	means	PBLASSO	10000
0.4176	0.888	0.1406	set5	PSNPBLUP	10000
0.5023	0.9664	0.1311	set4	PSNPBLUP	10000
0.2054	0.5389	0.1223	set3	PSNPBLUP	10000
0.1889	0.5819	0.1444	set2	PSNPBLUP	10000
0.5025	0.9992	0.1389	set1	PSNPBLUP	10000
0.1557	0.2184	0.0088	sd	PSNPBLUP	10000
0.3633	0.7949	0.1355	means	PSNPBLUP	10000
0.5076	1.1247	0.16	set5	BAYESC	20000
0.6099	1.1078	0.1348	set4	BAYESC	20000
0.2214	0.6153	0.1343	set3	BAYESC	20000
0.3109	0.8271	0.1581	set2	BAYESC	20000
0.4828	1.0787	0.1533	set1	BAYESC	20000
0.1572	0.2231	0.0126	sd	BAYESC	20000
0.4265	0.9507	0.1481	means	BAYESC	20000
0.5053	1.1352	0.1619	set5	BLASSO	20000
0.605	1.1184	0.1367	set4	BLASSO	20000
0.2196	0.618	0.1354	set3	BLASSO	20000
0.314	0.8407	0.1598	set2	BLASSO	20000
0.4904	1.1052	0.1558	set1	BLASSO	20000
0.1562	0.228	0.0128	sd	BLASSO	20000
0.4269	0.9635	0.1499	means	BLASSO	20000
0.5088	1.1622	0.1651	set5	SNPBLUP	20000
0.6332	1.2322	0.1468	set4	SNPBLUP	20000
0.2178	0.6416	0.1413	set3	SNPBLUP	20000
0.3156	0.8686	0.1647	set2	SNPBLUP	20000
0.4829	1.1643	0.1655	set1	SNPBLUP	20000
0.1646	0.251	0.0117	sd	SNPBLUP	20000
0.4317	1.0138	0.1567	means	SNPBLUP	20000
0.4957	1.1233	0.1619	set5	GBLUP	20000
0.5832	1.1023	0.1376	set4	GBLUP	20000
0.2146	0.6124	0.1359	set3	GBLUP	20000
0.299	0.821	0.1602	set2	GBLUP	20000
0.4881	1.097	0.155	set1	GBLUP	20000
0.1531	0.2267	0.0125	sd	GBLUP	20000
0.4161	0.9512	0.1501	means	GBLUP	20000
0.4685	1.0555	0.1569	set5	PBAYESC	20000
0.5497	1.0728	0.1384	set4	PBAYESC	20000
0.2038	0.583	0.1329	set3	PBAYESC	20000
0.2374	0.7186	0.1583	set2	PBAYESC	20000
0.5092	1.0899	0.1504	set1	PBAYESC	20000
0.1611	0.2363	0.0113	sd	PBAYESC	20000
0.3937	0.904	0.1474	means	PBAYESC	20000
0.4639	1.0601	0.1585	set5	PBLASSO	20000
0.5507	1.0969	0.1414	set4	PBLASSO	20000
0.2025	0.586	0.134	set3	PBLASSO	20000
0.2366	0.7253	0.1601	set2	PBLASSO	20000
0.513	1.1	0.1512	set1	PBLASSO	20000
0.1621	0.2411	0.0112	sd	PBLASSO	20000
0.3933	0.9137	0.149	means	PBLASSO	20000
0.4322	0.9199	0.1429	set5	PSNPBLUP	20000
0.5109	0.9694	0.1303	set4	PSNPBLUP	20000
0.1945	0.5318	0.1242	set3	PSNPBLUP	20000
0.2093	0.62	0.1459	set2	PSNPBLUP	20000
0.5077	1.0179	0.1407	set1	PSNPBLUP	20000
0.1575	0.2204	0.0092	sd	PSNPBLUP	20000
0.3709	0.8118	0.1368	means	PSNPBLUP	20000
0.4883	1.1096	0.1613	set5	BAYESC	49684
0.588	1.1138	0.1384	set4	BAYESC	49684
0.2463	0.6626	0.1368	set3	BAYESC	49684
0.2872	0.7872	0.1569	set2	BAYESC	49684
0.5125	1.1343	0.156	set1	BAYESC	49684
0.1493	0.2206	0.0114	sd	BAYESC	49684
0.4245	0.9615	0.1499	means	BAYESC	49684
0.4883	1.103	0.1603	set5	BLASSO	49684
0.5876	1.1036	0.1372	set4	BLASSO	49684
0.2466	0.6593	0.136	set3	BLASSO	49684
0.2867	0.7823	0.1561	set2	BLASSO	49684
0.5119	1.1252	0.1549	set1	BLASSO	49684
0.1491	0.2181	0.0114	sd	BLASSO	49684
0.4242	0.9547	0.1489	means	BLASSO	49684
0.4885	1.1507	0.1672	set5	SNPBLUP	49684
0.6149	1.2491	0.1513	set4	SNPBLUP	49684
0.2415	0.6833	0.1425	set3	SNPBLUP	49684
0.294	0.8481	0.167	set2	SNPBLUP	49684
0.5068	1.1962	0.1655	set1	SNPBLUP	49684
0.1562	0.2467	0.0112	sd	SNPBLUP	49684
0.4292	1.0255	0.1587	means	SNPBLUP	49684
0.4767	1.0954	0.1613	set5	GBLUP	49684
0.564	1.0958	0.1394	set4	GBLUP	49684
0.239	0.6544	0.1372	set3	GBLUP	49684
0.2769	0.7754	0.1576	set2	GBLUP	49684
0.5114	1.1251	0.1549	set1	GBLUP	49684
0.1461	0.2185	0.011	sd	GBLUP	49684
0.4136	0.9492	0.1501	means	GBLUP	49684
0.4463	1.0484	0.1601	set5	PBAYESC	49684
0.5311	1.0803	0.1421	set4	PBAYESC	49684
0.2147	0.6215	0.1379	set3	PBAYESC	49684
0.2214	0.6979	0.1595	set2	PBAYESC	49684
0.5314	1.1305	0.1524	set1	PBAYESC	49684
0.1599	0.2371	0.0101	sd	PBAYESC	49684
0.389	0.9157	0.1504	means	PBAYESC	49684
0.4487	1.0693	0.1628	set5	PBLASSO	49684
0.5356	1.1257	0.1474	set4	PBLASSO	49684
0.2145	0.6274	0.1392	set3	PBLASSO	49684
0.2231	0.7039	0.1602	set2	PBLASSO	49684
0.5327	1.1574	0.1558	set1	PBLASSO	49684
0.161	0.2509	0.0097	sd	PBLASSO	49684
0.3909	0.9367	0.1531	means	PBLASSO	49684
0.418	0.909	0.1438	set5	PSNPBLUP	49684
0.4971	0.972	0.1326	set4	PSNPBLUP	49684
0.2112	0.5578	0.1248	set3	PSNPBLUP	49684
0.1961	0.605	0.1473	set2	PSNPBLUP	49684
0.5199	1.0288	0.1404	set1	PSNPBLUP	49684
0.1552	0.2176	0.0091	sd	PSNPBLUP	49684
0.3685	0.8145	0.1378	means	PSNPBLUP	49684

## Sheet: CVResults_Trait_STATUS
RelCommon	slope	slopeSE	SET	MODEL	SNPdensity
0.252	0.3577	0.0641	set5	PBLUP	0
0.2202	0.3051	0.0557	set4	PBLUP	0
0.107	0.1967	0.0543	set3	PBLUP	0
0.12	0.2295	0.0625	set2	PBLUP	0
0.3085	0.4289	0.067	set1	PBLUP	0
0.0865	0.0943	0.0055	sd	PBLUP	0
0.2016	0.3036	0.0607	means	PBLUP	0
0.2445	0.5956	0.1085	set5	BAYESC	500
0.1292	0.3388	0.0817	set4	BAYESC	500
0.0647	0.2167	0.0773	set3	BAYESC	500
0.1235	0.3652	0.098	set2	BAYESC	500
0.133	0.386	0.094	set1	BAYESC	500
0.0652	0.137	0.0126	sd	BAYESC	500
0.139	0.3805	0.0919	means	BAYESC	500
0.2507	0.5798	0.1042	set5	BLASSO	500
0.1372	0.3318	0.0776	set4	BLASSO	500
0.0694	0.215	0.074	set3	BLASSO	500
0.1187	0.3377	0.0925	set2	BLASSO	500
0.1428	0.3789	0.089	set1	BLASSO	500
0.0664	0.1329	0.0121	sd	BLASSO	500
0.1438	0.3687	0.0874	means	BLASSO	500
0.2389	1.1038	0.2035	set5	SNPBLUP	500
0.142	0.8331	0.1914	set4	SNPBLUP	500
0.0551	0.4986	0.193	set3	SNPBLUP	500
0.1507	0.9248	0.2239	set2	SNPBLUP	500
0.1363	0.8507	0.2046	set1	SNPBLUP	500
0.0652	0.2199	0.013	sd	SNPBLUP	500
0.1446	0.8422	0.2033	means	SNPBLUP	500
0.246	0.5485	0.0996	set5	GBLUP	500
0.1375	0.3161	0.0738	set4	GBLUP	500
0.0709	0.2074	0.0706	set3	GBLUP	500
0.1182	0.326	0.0895	set2	GBLUP	500
0.1401	0.3516	0.0834	set1	GBLUP	500
0.0641	0.124	0.0118	sd	GBLUP	500
0.1425	0.3499	0.0834	means	GBLUP	500
0.2899	0.4008	0.0666	set5	PBAYESC	500
0.2154	0.308	0.0569	set4	PBAYESC	500
0.1126	0.2097	0.0564	set3	PBAYESC	500
0.1279	0.2424	0.0639	set2	PBAYESC	500
0.311	0.4483	0.0697	set1	PBAYESC	500
0.0906	0.1016	0.0059	sd	PBAYESC	500
0.2114	0.3218	0.0627	means	PBAYESC	500
0.2677	0.3886	0.0674	set5	PBLASSO	500
0.2247	0.322	0.0582	set4	PBLASSO	500
0.1113	0.2088	0.0564	set3	PBLASSO	500
0.1259	0.242	0.0643	set2	PBLASSO	500
0.3119	0.4597	0.0714	set1	PBLASSO	500
0.0876	0.1032	0.0063	sd	PBLASSO	500
0.2083	0.3242	0.0635	means	PBLASSO	500
0.3307	0.8862	0.1372	set5	PSNPBLUP	500
0.2235	0.7091	0.1284	set4	PSNPBLUP	500
0.0976	0.45	0.1302	set3	PSNPBLUP	500
0.1581	0.62	0.1464	set2	PSNPBLUP	500
0.2578	0.8001	0.1377	set1	PSNPBLUP	500
0.0899	0.1684	0.0071	sd	PSNPBLUP	500
0.2135	0.6931	0.136	means	PSNPBLUP	500
0.2045	0.4051	0.0811	set5	BAYESC	1000
0.1489	0.3	0.0672	set4	BAYESC	1000
0.1606	0.3333	0.0745	set3	BAYESC	1000
0.1142	0.2553	0.0713	set2	BAYESC	1000
0.1604	0.3627	0.0802	set1	BAYESC	1000
0.0323	0.0574	0.0059	sd	BAYESC	1000
0.1577	0.3313	0.0749	means	BAYESC	1000
0.2084	0.4015	0.0796	set5	BLASSO	1000
0.1424	0.2767	0.0635	set4	BLASSO	1000
0.1619	0.3305	0.0736	set3	BLASSO	1000
0.1132	0.2449	0.0687	set2	BLASSO	1000
0.1639	0.3545	0.0775	set1	BLASSO	1000
0.0348	0.0621	0.0066	sd	BLASSO	1000
0.158	0.3216	0.0726	means	BLASSO	1000
0.2369	1.1346	0.2102	set5	SNPBLUP	1000
0.1862	0.9919	0.1978	set4	SNPBLUP	1000
0.1549	0.9286	0.2116	set3	SNPBLUP	1000
0.1478	0.8905	0.2177	set2	SNPBLUP	1000
0.1613	0.9429	0.2078	set1	SNPBLUP	1000
0.0362	0.095	0.0073	sd	SNPBLUP	1000
0.1774	0.9777	0.209	means	SNPBLUP	1000
0.2051	0.3847	0.0769	set5	GBLUP	1000
0.1546	0.2877	0.0632	set4	GBLUP	1000
0.1618	0.3159	0.0704	set3	GBLUP	1000
0.1165	0.2426	0.0671	set2	GBLUP	1000
0.1707	0.3435	0.0735	set1	GBLUP	1000
0.0318	0.054	0.0053	sd	GBLUP	1000
0.1618	0.3149	0.0702	means	GBLUP	1000
0.2738	0.3945	0.0676	set5	PBAYESC	1000
0.2196	0.3099	0.0567	set4	PBAYESC	1000
0.1268	0.2228	0.0563	set3	PBAYESC	1000
0.1299	0.2403	0.0628	set2	PBAYESC	1000
0.2888	0.4309	0.0698	set1	PBAYESC	1000
0.077	0.0918	0.0062	sd	PBAYESC	1000
0.2078	0.3197	0.0626	means	PBAYESC	1000
0.2789	0.3962	0.0673	set5	PBLASSO	1000
0.2145	0.3058	0.0566	set4	PBLASSO	1000
0.1084	0.206	0.0565	set3	PBLASSO	1000
0.1263	0.2424	0.0643	set2	PBLASSO	1000
0.309	0.4541	0.0709	set1	PBLASSO	1000
0.0893	0.1037	0.0064	sd	PBLASSO	1000
0.2074	0.3209	0.0631	means	PBLASSO	1000
0.3054	0.8498	0.1374	set5	PSNPBLUP	1000
0.2426	0.739	0.1282	set4	PSNPBLUP	1000
0.1538	0.5862	0.1341	set3	PSNPBLUP	1000
0.1561	0.5949	0.1414	set2	PSNPBLUP	1000
0.2594	0.7951	0.1364	set1	PSNPBLUP	1000
0.0666	0.1185	0.0049	sd	PSNPBLUP	1000
0.2234	0.713	0.1355	means	PSNPBLUP	1000
0.2553	0.3332	0.0593	set5	BAYESC	3000
0.2315	0.2698	0.048	set4	BAYESC	3000
0.1991	0.292	0.0584	set3	BAYESC	3000
0.1625	0.2577	0.06	set2	BAYESC	3000
0.3428	0.4767	0.0704	set1	BAYESC	3000
0.0681	0.0891	0.0079	sd	BAYESC	3000
0.2382	0.3259	0.0592	means	BAYESC	3000
0.2588	0.3327	0.0588	set5	BLASSO	3000
0.2282	0.2642	0.0473	set4	BLASSO	3000
0.1962	0.2842	0.0572	set3	BLASSO	3000
0.1618	0.2543	0.0593	set2	BLASSO	3000
0.344	0.4678	0.0689	set1	BLASSO	3000
0.0695	0.0876	0.0077	sd	BLASSO	3000
0.2378	0.3206	0.0583	means	BLASSO	3000
0.258	1.2757	0.2258	set5	SNPBLUP	3000
0.2923	1.4092	0.2212	set4	SNPBLUP	3000
0.1602	1.0638	0.2382	set3	SNPBLUP	3000
0.1921	1.1809	0.2518	set2	SNPBLUP	3000
0.2664	1.4415	0.2438	set1	SNPBLUP	3000
0.0553	0.1575	0.0126	sd	SNPBLUP	3000
0.2338	1.2742	0.2361	means	SNPBLUP	3000
0.2488	0.3151	0.0569	set5	GBLUP	3000
0.2341	0.2626	0.0464	set4	GBLUP	3000
0.2029	0.2798	0.0553	set3	GBLUP	3000
0.1564	0.2438	0.0579	set2	GBLUP	3000
0.3634	0.4649	0.0664	set1	GBLUP	3000
0.077	0.0888	0.0071	sd	GBLUP	3000
0.2411	0.3132	0.0566	means	GBLUP	3000
0.2853	0.3541	0.0594	set5	PBAYESC	3000
0.2505	0.2929	0.0499	set4	PBAYESC	3000
0.1602	0.2473	0.0554	set3	PBAYESC	3000
0.1522	0.2497	0.0601	set2	PBAYESC	3000
0.3656	0.4783	0.0681	set1	PBAYESC	3000
0.0894	0.0963	0.0067	sd	PBAYESC	3000
0.2428	0.3244	0.0586	means	PBAYESC	3000
0.2865	0.3479	0.0582	set5	PBLASSO	3000
0.2466	0.2812	0.0483	set4	PBLASSO	3000
0.1665	0.2428	0.0533	set3	PBLASSO	3000
0.1541	0.2445	0.0585	set2	PBLASSO	3000
0.3693	0.4601	0.0652	set1	PBLASSO	3000
0.0889	0.0914	0.0063	sd	PBLASSO	3000
0.2446	0.3153	0.0567	means	PBLASSO	3000
0.3118	0.87	0.1391	set5	PSNPBLUP	3000
0.2956	0.8533	0.1331	set4	PSNPBLUP	3000
0.1499	0.5996	0.139	set3	PSNPBLUP	3000
0.1718	0.6692	0.1513	set2	PSNPBLUP	3000
0.3278	0.9613	0.1454	set1	PSNPBLUP	3000
0.0838	0.1505	0.007	sd	PSNPBLUP	3000
0.2514	0.7907	0.1416	means	PSNPBLUP	3000
0.3289	0.375	0.0582	set5	BAYESC	10000
0.2528	0.2603	0.0442	set4	BAYESC	10000
0.1747	0.2186	0.0468	set3	BAYESC	10000
0.1959	0.2565	0.0541	set2	BAYESC	10000
0.2863	0.3475	0.0565	set1	BAYESC	10000
0.0635	0.0664	0.0062	sd	BAYESC	10000
0.2478	0.2916	0.052	means	BAYESC	10000
0.329	0.3576	0.0555	set5	BLASSO	10000
0.2488	0.2487	0.0426	set4	BLASSO	10000
0.1769	0.2156	0.0459	set3	BLASSO	10000
0.195	0.2389	0.0505	set2	BLASSO	10000
0.2846	0.3279	0.0535	set1	BLASSO	10000
0.0628	0.0615	0.0054	sd	BLASSO	10000
0.2468	0.2777	0.0496	means	BLASSO	10000
0.3153	1.4552	0.2312	set5	SNPBLUP	10000
0.3188	1.466	0.2195	set4	SNPBLUP	10000
0.1427	0.9559	0.2274	set3	SNPBLUP	10000
0.2046	1.2221	0.2521	set2	SNPBLUP	10000
0.2663	1.4318	0.2422	set1	SNPBLUP	10000
0.0756	0.2198	0.0128	sd	SNPBLUP	10000
0.2495	1.3062	0.2345	means	SNPBLUP	10000
0.3162	0.3571	0.0566	set5	GBLUP	10000
0.2544	0.2565	0.0434	set4	GBLUP	10000
0.1747	0.2119	0.0453	set3	GBLUP	10000
0.1872	0.2431	0.0526	set2	GBLUP	10000
0.2897	0.333	0.0538	set1	GBLUP	10000
0.0621	0.0619	0.0057	sd	GBLUP	10000
0.2444	0.2803	0.0504	means	GBLUP	10000
0.3286	0.3813	0.0592	set5	PBAYESC	10000
0.2615	0.287	0.0478	set4	PBAYESC	10000
0.1632	0.2134	0.0473	set3	PBAYESC	10000
0.1823	0.2509	0.055	set2	PBAYESC	10000
0.2992	0.351	0.0558	set1	PBAYESC	10000
0.0721	0.0693	0.0052	sd	PBAYESC	10000
0.247	0.2967	0.053	means	PBAYESC	10000
0.326	0.3645	0.0569	set5	PBLASSO	10000
0.2508	0.252	0.0429	set4	PBLASSO	10000
0.1662	0.2035	0.0447	set3	PBLASSO	10000
0.184	0.2419	0.0528	set2	PBLASSO	10000
0.2971	0.3362	0.0536	set1	PBLASSO	10000
0.0694	0.0678	0.006	sd	PBLASSO	10000
0.2448	0.2796	0.0502	means	PBLASSO	10000
0.3325	0.9086	0.1402	set5	PSNPBLUP	10000
0.3034	0.8614	0.1325	set4	PSNPBLUP	10000
0.1361	0.5545	0.1351	set3	PSNPBLUP	10000
0.1757	0.6681	0.1493	set2	PSNPBLUP	10000
0.321	0.9416	0.144	set1	PSNPBLUP	10000
0.091	0.1677	0.0067	sd	PSNPBLUP	10000
0.2537	0.7868	0.1402	means	PSNPBLUP	10000
0.3174	0.3488	0.0552	set5	BAYESC	20000
0.2773	0.2596	0.0419	set4	BAYESC	20000
0.17	0.2105	0.0457	set3	BAYESC	20000
0.2389	0.2863	0.0544	set2	BAYESC	20000
0.2967	0.3379	0.0539	set1	BAYESC	20000
0.0581	0.057	0.006	sd	BAYESC	20000
0.2601	0.2886	0.0502	means	BAYESC	20000
0.3162	0.3327	0.0528	set5	BLASSO	20000
0.271	0.2414	0.0395	set4	BLASSO	20000
0.1699	0.2076	0.0451	set3	BLASSO	20000
0.2412	0.2795	0.0528	set2	BLASSO	20000
0.2965	0.3258	0.052	set1	BLASSO	20000
0.0572	0.0538	0.006	sd	BLASSO	20000
0.2589	0.2774	0.0484	means	BLASSO	20000
0.321	1.4966	0.2355	set5	SNPBLUP	20000
0.3312	1.5172	0.2225	set4	SNPBLUP	20000
0.139	0.9686	0.2335	set3	SNPBLUP	20000
0.235	1.3414	0.2571	set2	SNPBLUP	20000
0.2626	1.4447	0.2462	set1	SNPBLUP	20000
0.0775	0.2258	0.0132	sd	SNPBLUP	20000
0.2578	1.3537	0.239	means	SNPBLUP	20000
0.3014	0.3275	0.0533	set5	GBLUP	20000
0.2785	0.2577	0.0415	set4	GBLUP	20000
0.1682	0.205	0.0447	set3	GBLUP	20000
0.2264	0.274	0.0536	set2	GBLUP	20000
0.2984	0.3323	0.0529	set1	GBLUP	20000
0.0569	0.0528	0.0057	sd	GBLUP	20000
0.2546	0.2793	0.0492	means	GBLUP	20000
0.3203	0.3486	0.0549	set5	PBAYESC	20000
0.2747	0.2713	0.044	set4	PBAYESC	20000
0.163	0.2055	0.0456	set3	PBAYESC	20000
0.21	0.2728	0.0555	set2	PBAYESC	20000
0.3055	0.3406	0.0535	set1	PBAYESC	20000
0.0665	0.0586	0.0055	sd	PBAYESC	20000
0.2547	0.2878	0.0507	means	PBAYESC	20000
0.3202	0.3418	0.0538	set5	PBLASSO	20000
0.2762	0.2644	0.0428	set4	PBLASSO	20000
0.1639	0.2007	0.0444	set3	PBLASSO	20000
0.2205	0.2693	0.0534	set2	PBLASSO	20000
0.3068	0.3357	0.0526	set1	PBLASSO	20000
0.0649	0.0582	0.0054	sd	PBLASSO	20000
0.2575	0.2824	0.0494	means	PBLASSO	20000
0.3347	0.9137	0.1405	set5	PSNPBLUP	20000
0.3085	0.8693	0.1325	set4	PSNPBLUP	20000
0.136	0.5614	0.1369	set3	PSNPBLUP	20000
0.1859	0.6912	0.1499	set2	PSNPBLUP	20000
0.3172	0.949	0.1461	set1	PSNPBLUP	20000
0.0894	0.1648	0.007	sd	PSNPBLUP	20000
0.2565	0.7969	0.1412	means	PSNPBLUP	20000
0.3096	0.331	0.0531	set5	BAYESC	49684
0.2593	0.2537	0.0425	set4	BAYESC	49684
0.1833	0.211	0.044	set3	BAYESC	49684
0.2288	0.268	0.0521	set2	BAYESC	49684
0.326	0.372	0.0564	set1	BAYESC	49684
0.0584	0.0641	0.0061	sd	BAYESC	49684
0.2614	0.2871	0.0496	means	BAYESC	49684
0.31	0.3293	0.0528	set5	BLASSO	49684
0.2613	0.2592	0.0432	set4	BLASSO	49684
0.1823	0.2174	0.0455	set3	BLASSO	49684
0.2296	0.2649	0.0514	set2	BLASSO	49684
0.3282	0.364	0.055	set1	BLASSO	49684
0.0593	0.0588	0.005	sd	BLASSO	49684
0.2623	0.287	0.0496	means	BLASSO	49684
0.3132	1.5043	0.2399	set5	SNPBLUP	49684
0.32	1.5116	0.2259	set4	SNPBLUP	49684
0.145	1.0001	0.2359	set3	SNPBLUP	49684
0.2296	1.3296	0.2581	set2	SNPBLUP	49684
0.2729	1.4782	0.2468	set1	SNPBLUP	49684
0.0719	0.2168	0.0121	sd	SNPBLUP	49684
0.2561	1.3648	0.2413	means	SNPBLUP	49684
0.2962	0.3203	0.0526	set5	GBLUP	49684
0.2589	0.2416	0.0405	set4	GBLUP	49684
0.1809	0.2095	0.044	set3	GBLUP	49684
0.218	0.2536	0.0506	set2	GBLUP	49684
0.3274	0.3539	0.0536	set1	GBLUP	49684
0.0588	0.0594	0.0057	sd	GBLUP	49684
0.2563	0.2758	0.0483	means	GBLUP	49684
0.3117	0.3433	0.0549	set5	PBAYESC	49684
0.2606	0.2642	0.0441	set4	PBAYESC	49684
0.1647	0.2222	0.049	set3	PBAYESC	49684
0.2073	0.2606	0.0534	set2	PBAYESC	49684
0.3339	0.3791	0.0568	set1	PBAYESC	49684
0.0705	0.0649	0.0051	sd	PBAYESC	49684
0.2557	0.2939	0.0516	means	PBAYESC	49684
0.311	0.3519	0.0563	set5	PBLASSO	49684
0.2525	0.2381	0.0404	set4	PBLASSO	49684
0.1752	0.2072	0.0443	set3	PBLASSO	49684
0.2083	0.2515	0.0514	set2	PBLASSO	49684
0.3339	0.374	0.056	set1	PBLASSO	49684
0.0669	0.0738	0.0071	sd	PBLASSO	49684
0.2562	0.2846	0.0497	means	PBLASSO	49684
0.3301	0.9169	0.1421	set5	PSNPBLUP	49684
0.3024	0.8658	0.1334	set4	PSNPBLUP	49684
0.1387	0.5679	0.1371	set3	PSNPBLUP	49684
0.1827	0.6849	0.1499	set2	PSNPBLUP	49684
0.3259	0.9561	0.145	set1	PSNPBLUP	49684
0.089	0.1654	0.0065	sd	PSNPBLUP	49684
0.256	0.7983	0.1415	means	PSNPBLUP	49684

## Sheet: TABLE_SUMMARY & PLOTS
	Mean Reliability for PBLUP and different GS models across different SNP density for trait DAYS															Mean Reliability for PBLUP and different GS models across different SNP density for trait STATUS
	SNPDensity	PBLUP	GBLUP	PSNPBLUP	SNPBLUP	PBAYESC	BAYESC	PBLASSO	BLASSO							SNPDensity	PBLUP	GBLUP	PSNPBLUP	SNPBLUP	PBAYESC	BAYESC	PBLASSO	BLASSO
	0	0.3423	0	0	0	0	0	0	0							0	0.2016	0	0	0	0	0	0	0
	500	0	0.2309	0.2697	0.2038	0.3364	0.2177	0.3427	0.2212							500	0	0.1425	0.2135	0.1446	0.2114	0.139	0.2083	0.1438
	1K	0	0.2391	0.2186	0.1883	0.3143	0.2321	0.3328	0.23							1K	0	0.1618	0.2234	0.1774	0.2078	0.1577	0.2074	0.158
	3K	0	0.3946	0.3657	0.3967	0.3841	0.3966	0.3843	0.3975							3K	0	0.2411	0.2514	0.2338	0.2428	0.2382	0.2446	0.2378
	10K	0	0.4067	0.3633	0.4149	0.384	0.4135	0.3841	0.4129							10K	0	0.2444	0.2537	0.2495	0.247	0.2478	0.2448	0.2468
	20K	0	0.4161	0.3709	0.4317	0.3937	0.4265	0.3933	0.4269							20K	0	0.2546	0.2565	0.2578	0.2547	0.2601	0.2575	0.2589
	50K	0	0.4136	0.3685	0.4292	0.389	0.4245	0.3909	0.4242							50K	0	0.2563	0.256	0.2561	0.2557	0.2614	0.2562	0.2623
	Increase in Reliability (in Percentage) for different GS models across different SNP density compared to PBLUP for trait DAY															Increase in Reliability (in Percentage) for different GS models across different SNP density compared to PBLUP for trait STATUS
		SNPDensity	GBLUP	PSNPBLUP	SNPBLUP	PBAYESC	BAYESC	PBLASSO	BLASSO								SNPDensity	GBLUP	PSNPBLUP	SNPBLUP	PBAYESC	BAYESC	PBLASSO	BLASSO
		500	-32.5446	-21.2095	-40.4616	-1.72363	-36.4008	0.116857	-35.3783								500	-29.3155	5.90278	-28.2738	4.86111	-31.0516	3.32341	-28.6706
		1K	-30.149	-36.1379	-44.9898	-8.17996	-32.194	-2.77534	-32.8075								1K	-19.7421	10.8135	-12.004	3.0754	-21.7758	2.87698	-21.627
		3K	15.279	6.83611	15.8925	12.2115	15.8633	12.2699	16.1262								3K	19.5933	24.7024	15.9722	20.4365	18.1548	21.3294	17.9563
		10K	18.8139	6.13497	21.2095	12.1823	20.8005	12.2115	20.6252								10K	21.2302	25.8433	23.7599	22.5198	22.9167	21.4286	22.4206
		20K	21.56	8.35524	26.1174	15.0161	24.5983	14.8992	24.7152								20K	26.2897	27.2321	27.877	26.3393	29.0179	27.7282	28.4226
		50K	20.8297	7.6541	25.3871	13.643	24.014	14.1981	23.9264								50K	28.15	26.9841	27.0337	26.8353	29.6627	27.0833	30.1091
